# Supplementary material for: Evolution of a globally unique SARS-CoV-2 Spike E484T monoclonal antibody escape mutation in a persistently infected, immunocompromised individual
Source: Virus Evol. 2022 Nov 5;9(2):veac104. doi: 10.1093/ve/veac104 (PMC10491860; doi:10.1093/ve/veac104)
Supplement: veac104_Supp [file veac104_supp.zip]

Archive with 9 entries (9 files):
- figsupp1_isnv_frequencies_lzw.tif
- figsupp2_global_roottotip_plot_lzw.tif
- figsupp3_outlier_epitopes_lzw.tif
- suppl_data/supplemental_materials_titles_captions.docx
- suppl_data/supplementaltable1.xlsx
- suppl_data/supplementaltable2.xlsx
- suppl_data/supplementaltable3.xlsx
- suppl_data/supplementaltable4.xlsx
- suppl_data/unabbreviated_case_description.docx
