# Supplementary material for: Evolution of a globally unique SARS-CoV-2 Spike E484T monoclonal antibody escape mutation in a persistently infected, immunocompromised individual
Source: Virus Evol. 2022 Nov 5;9(2):veac104. doi: 10.1093/ve/veac104 (PMC10491860; doi:10.1093/ve/veac104)
Supplement: veac104_Supp [file veac104_supp.zip › suppl_data/supplementaltable1.xlsx]

## Sheet: Sheet1
NP Swab Date	Days Post-Diagnosis	SARS-CoV-2 PCR Ct	PCR assay	ONT minION primer set/library prep protocol	Illumina MiSeq primer set/library prep protocol
2020-09-05	0	26.8	CDC N1
2020-12-27	113	20.23	TaqPath N	ARTIC v3	Not sequenced on Illumina instrument
2021-01-07	124	16.16	CDC N1	MIDNIGHT	ARTIC v4.1
2021-01-14	131	25.66	CDC N1	MIDNIGHT	ARTIC v4.1
2021-02-11	159	17.87	CDC N1	MIDNIGHT	ARTIC v4.1
2021-03-22	198	17.8	E and N2	ARTIC v3	ARTIC v4.1
2021-06-29	297	12.5	CDC N1	MIDNIGHT	ARTIC v4.1
2021-08-04	333	20.61	TaqPath N	MIDNIGHT	ARTIC v3
2021-09-22	382	24.2	Panther Fusion SARS-CoV-2 Assay, Hologic, Inc
2021-09-28	388	28.61	cobas SARS-CoV-2 asasy, Roche Molecular Systems, Inc.	MIDNIGHT	ARTIC v4.1
2021-10-15	405	22	Roche Cobas ORF1ab
2021-10-25	415	24.13		MIDNIGHT	ARTIC v4.1
2021-10-27	417	22.04	Roche Cobas ORF1ab	MIDNIGHT	ARTIC v4.1
2021-11-11		NA
2021-11-12		NA
2021-12-31	482	26.17	Roche Cobas ORF1ab	MIDNIGHT	ARTIC v4.1
2021-01-04	486	29.84	Roche Cobas ORF1ab	MIDNIGHT	ARTIC v4.1
