# Supplementary material for: Evolution of a globally unique SARS-CoV-2 Spike E484T monoclonal antibody escape mutation in a persistently infected, immunocompromised individual
Source: Virus Evol. 2022 Nov 5;9(2):veac104. doi: 10.1093/ve/veac104 (PMC10491860; doi:10.1093/ve/veac104)
Supplement: veac104_Supp [file veac104_supp.zip › suppl_data/supplementaltable2.xlsx]

## Sheet: Sheet1
Nucleotide Reference - Position - Alternate	Gene	Amino Acid Reference - Codon - Alternate	Oxford Nanopore ARTICv3 iSNV Frequency	Oxford Nanopore ARTICv3 iSNV Read Depth	Illumina ARTIC v4.1 iSNV Frequency	Illumina ARTIC v4.1 iSNV Read Depth	Present at time points before Post-Diagnosis Day 297
C-222-T	5’-UTR	noncoding	0.713	936	0.774909	3563	No
C-335-T	ORF1ab	Arg24Cys	0.504	7410	0.776209	1841	No
G-2890-T	ORF1ab	synonymous	0.748	1020	0.930364	3906	No
T-4096-C	ORF1ab	synonymous	0.781	1011	0.928972	1605	No
T-4379-G	ORF1ab	Ser1372Ala	0.77	1654	0.929474	1900	No
T-7317-C	ORF1ab	Phe2351Ser	0.437	3263	0.895476	641	No
G-12569-A	ORF1ab	Val4102Ile	0.871	5729	0.914856	7822	Yes
G-15814-A	ORF1ab	Val5184Ile	0.677	829	0.913315	6714	No
G-16917-T	ORF1ab	synonymous	0.7359	2234	0.925651	12374	No
A-17940-T	ORF1ab	synonymous	0.689	392	0.923729	1888	No
C-18555-T	ORF1ab	synonymous	0.86	814	0.909204	20144	No
C-19610-T	ORF1ab	Thr6449Ile	0.784	227	0.913869	1370	No
G-19656-T	ORF1ab	Lys6464Asn	0.818	225	0.923389	2715	No
A-20952-G	ORF1ab	synonymous	0.563	309	0.768828	2868	No
C-21013-T	ORF1ab	His6917Tyr	0.7153	404	0.907922	2878	No
C-21618-T	Spike	Thr19Ile	0.8466	163	0.958926	4358	No
G-22205-C	Spike	As15His	0.8	20	0.912353	7804	No
G-23012-A	Spike	Glu484Lys	0.679	858	0.913755	2748	No
A-23013-C	Spike	Glu484Ala	0.789	858	0.913755	2748	No
C-23991-T	Spike	Ser810Leu	0.564	976	0.772557	3746	No
C-27323-T	ORF6	Ser41Phe	0.7951	9187	0.737805	2624	No
C-27513-T	ORF7a	synonymous	0.7705	8764	0.906417	2244	No
A-27552-G	ORF7a	synonymous	0.7824	8111	0.935275	618	No
G-28565-A	N	As8Asn	0.8449	245	0.905168	8204	No
C-29421-T	N	Pro383Leu	0.733	45	0.90445	4270	No
C-29769-T	3’-UTR	noncoding	0.0732	2870	0.775092	1903	No
