# Supplementary material for: Evolution of a globally unique SARS-CoV-2 Spike E484T monoclonal antibody escape mutation in a persistently infected, immunocompromised individual
Source: Virus Evol. 2022 Nov 5;9(2):veac104. doi: 10.1093/ve/veac104 (PMC10491860; doi:10.1093/ve/veac104)
Supplement: veac104_Supp [file veac104_supp.zip › suppl_data/supplementaltable3.xlsx]

## Sheet: Sheet1
Nucleotide Position	First Day Post-Diagnosis of Detection	Variant Nucleotide	Protein Effect Type	Amino Acid Substitution	Reference Nucleotide	Variant Nucleotide	SARS-CoV-2 Gene	Reference Codon Nucleotides	Reference Amino Acid	Variant Codon Nucleotides	Variant Amino Acid	Codon Number
1059	113	C-1059-T	nonsynonymous	orf1ab T265I	C	T	orf1ab	ACC	T	ATC	I	265
1389	388	A-1389-G	nonsynonymous	orf1ab N375S	A	G	orf1ab	AAT	N	AGT	S	375
3431	333	G-3431-T	nonsynonymous	orf1ab V1056L	G	T	orf1ab	GTG	V	TTG	L	1056
4379	297	T-4379-G	nonsynonymous	orf1ab S1372A	T	G	orf1ab	TCT	S	GCT	A	1372
5391	113	A-5391-G	nonsynonymous	orf1ab N1709S	A	G	orf1ab	AAC	N	AGC	S	1709
5648	388	A-5648-C	nonsynonymous	orf1ab K1795Q	A	C	orf1ab	AAA	K	CAA	Q	1795
7317	297	T-7317-C	nonsynonymous	orf1ab F2351S	T	C	orf1ab	TTC	F	TCC	S	2351
8083	113	G-8083-A	nonsynonymous	orf1ab M2606I	G	A	orf1ab	ATG	M	ATA	I	2606
10319	113	C-10319-T	nonsynonymous	orf1ab L3352F	C	T	orf1ab	CTT	L	TTT	F	3352
11083	388	G-11083-T	nonsynonymous	orf1ab L3606F	G	T	orf1ab	TTG	L	TTT	F	3606
11084	113	T-11084-C	nonsynonymous	orf1ab Y3607H	T	C	orf1ab	TAT	Y	CAT	H	3607
12569	131	G-12569-A	nonsynonymous	orf1ab V4102I	G	A	orf1ab	GTA	V	ATA	I	4102
14408	113	C-14408-T	nonsynonymous	orf1ab P4715L	C	T	orf1ab	CCT	P	CTT	L	4715
15814	297	G-15814-A	nonsynonymous	orf1ab V5183I	G	A	orf1ab	GTT	V	ATT	I	5183
16376	388	C-16376-T	nonsynonymous	orf1ab P5371L	C	T	orf1ab	CCG	P	CTG	L	5371
16621	388	A-16621-G	nonsynonymous	orf1ab R5452G	A	G	orf1ab	AGA	R	GGA	G	5452
18032	333	C-18032-A	nonsynonymous	orf1ab T5923N	C	A	orf1ab	ACT	T	AAT	N	5923
18424	113	A-18424-G	nonsynonymous	orf1ab N6053D	A	G	orf1ab	AAT	N	GAT	D	6053
19610	297	C-19610-T	nonsynonymous	orf1ab T6449I	C	T	orf1ab	ACA	T	ATA	I	6449
19656	297	G-19656-T	nonsynonymous	orf1ab K6464N	G	T	orf1ab	AAG	K	AAT	N	6464
21013	297	C-21013-T	nonsynonymous	orf1ab H6916Y	C	T	orf1ab	CAT	H	TAT	Y	6916
21304	113	C-21304-T	nonsynonymous	orf1ab R7013C	C	T	orf1ab	CGC	R	TGC	C	7013
21617	388	A-21617-G	nonsynonymous	S T19A	A	G	S	ACA	T	GCA	A	19
21618	297	C-21618-T	nonsynonymous	S T19I	C	T	S	ACA	T	ATA	I	19
22016	388	T-22016-C	nonsynonymous	S W152R	T	C	S	TGG	W	CGG	R	152
22205	388	G-22205-C	nonsynonymous	S D215H	G	C	S	GAT	D	CAT	H	215
22249	388	G-22249-T	nonsynonymous	S L229F	G	T	S	TTG	L	TTT	F	229
23012	297	G-23012-A	nonsynonymous	S E484K	G	A	S	GAA	E	AAA	K	484
23013	113	A-23013-C	nonsynonymous	S E484A	A	C	S	GAA	E	GCA	A	484
23403	113	A-23403-G	nonsynonymous	S D614G	A	G	S	GAT	D	GGT	G	614
23593	113	G-23593-T	nonsynonymous	S Q677H	G	T	S	CAG	Q	CAT	H	677
24353	482	A-24353-G	nonsynonymous	S I931V	A	G	S	ATT	I	GTT	V	931
24368	333	G-24368-C	nonsynonymous	S D936H	G	C	S	GAC	D	CAC	H	936
24912	388	C-24912-T	nonsynonymous	S T1117I	C	T	S	ACA	T	ATA	I	1117
25460	113	C-25460-T	nonsynonymous	ORF3a A23V	C	T	ORF3a	GCT	A	GTT	V	23
25563	113	G-25563-T	nonsynonymous	ORF3a Q57H	G	T	ORF3a	CAG	Q	CAT	H	57
25907	113	G-25907-T	nonsynonymous	ORF3a G172V	G	T	ORF3a	GGT	G	GTT	V	172
26333	113	C-26333-T	nonsynonymous	E T30I	C	T	E	ACA	T	ATA	I	30
27964	113	C-27964-T	nonsynonymous	ORF8 S24L	C	T	ORF8	TCA	S	TTA	L	24
28472	113	C-28472-T	nonsynonymous	N P67S	C	T	N	CCT	P	TCT	S	67
28565	297	G-28565-A	nonsynonymous	N D98N	G	A	N	GAC	D	AAC	N	98
28869	113	C-28869-T	nonsynonymous	N P199L	C	T	N	CCA	P	CTA	L	199
29402	113	G-29402-T	nonsynonymous	N D377Y	G	T	N	GAT	D	TAT	Y	377
29421	297	C-29421-T	nonsynonymous	N P383L	C	T	N	CCG	P	CTG	L	383
1636	415	G-1636-A	synonymous	orf1ab E457E	G	A	orf1ab	GAG	E	GAA	E	457
1942	113	G-1942-T	synonymous	orf1ab V559V	G	T	orf1ab	GTG	V	GTT	V	559
2890	297	G-2890-T	synonymous	orf1ab V875V	G	T	orf1ab	GTG	V	GTT	V	875
3037	113	C-3037-T	synonymous	orf1ab F924F	C	T	orf1ab	TTC	F	TTT	F	924
4096	297	T-4096-C	synonymous	orf1ab T1277T	T	C	orf1ab	ACT	T	ACC	T	1277
4855	333	A-4855-G	synonymous	orf1ab R1530R	A	G	orf1ab	AGA	R	AGG	R	1530
7264	388	T-7264-C	synonymous	orf1ab L2333L	T	C	orf1ab	CTT	L	CTC	L	2333
9085	113	A-9085-G	synonymous	orf1ab E2940E	A	G	orf1ab	GAA	E	GAG	E	2940
14805	113	C-14805-T	synonymous	orf1ab Y4847Y	C	T	orf1ab	TAC	Y	TAT	Y	4847
16917	297	G-16917-T	synonymous	orf1ab L5551L	G	T	orf1ab	CTG	L	CTT	L	5551
17940	297	A-17940-T	synonymous	orf1ab A5892A	A	T	orf1ab	GCA	A	GCT	A	5892
18555	297	C-18555-T	synonymous	orf1ab D6097D	C	T	orf1ab	GAC	D	GAT	D	6097
19983	333	C-19983-T	synonymous	orf1ab V6573V	C	T	orf1ab	GTC	V	GTT	V	6573
26151	333	C-26151-A	synonymous	ORF3a S253S	C	A	ORF3a	TCC	S	TCA	S	253
27513	198	C-27513-T	synonymous	ORF7a Y40Y	C	T	ORF7a	TAC	Y	TAT	Y	40
27552	333	A-27552-G	synonymous	ORF7a K53K	A	G	ORF7a	AAA	K	AAG	K	53
28486	333	C-28486-T	synonymous	N G71G	C	T	N	GGC	G	GGT	G	71
29446	333	T-29446-C	synonymous	N T391T	T	C	N	ACT	T	ACC	T	391
