# Supplementary material for: Evolution of a globally unique SARS-CoV-2 Spike E484T monoclonal antibody escape mutation in a persistently infected, immunocompromised individual
Source: Virus Evol. 2022 Nov 5;9(2):veac104. doi: 10.1093/ve/veac104 (PMC10491860; doi:10.1093/ve/veac104)
Supplement: veac104_Supp [file veac104_supp.zip › suppl_data/supplementaltable4.xlsx]

## Sheet: supplementaltable4
POS	REF_POS_ALT	GENE	DAY POST-DIAGNOSIS	FREQ	DEPTH	VARIANT TYPE	AMINO ACID EFFECT
222	C-222-T	orf1ab	297	0.774909	3563	upstream_gene	NA
241	C-241-T	orf1ab	124	0.999742	23287	upstream_gene	NA
241	C-241-T	orf1ab	159	0.999278	5542	upstream_gene	NA
241	C-241-T	orf1ab	297	1	3626	upstream_gene	NA
241	C-241-T	orf1ab	333	1	1791	upstream_gene	NA
241	C-241-T	orf1ab	388	1	1233	upstream_gene	NA
241	C-241-T	orf1ab	415	1	4945	upstream_gene	NA
241	C-241-T	orf1ab	417	0.999548	8855	upstream_gene	NA
241	C-241-T	orf1ab	482	0.999568	2313	upstream_gene	NA
335	C-335-T	orf1ab	297	0.776209	1841	missense	Arg24Cys
1059	C-1059-T	orf1ab	124	0.999914	23317	missense	Thr265Ile
1059	C-1059-T	orf1ab	159	0.99974	26873	missense	Thr265Ile
1059	C-1059-T	orf1ab	297	0.999731	3718	missense	Thr265Ile
1059	C-1059-T	orf1ab	333	0.998068	1035	missense	Thr265Ile
1059	C-1059-T	orf1ab	388	0.999743	58359	missense	Thr265Ile
1059	C-1059-T	orf1ab	415	0.999805	25623	missense	Thr265Ile
1059	C-1059-T	orf1ab	417	0.999765	21319	missense	Thr265Ile
1059	C-1059-T	orf1ab	482	0.99989	27292	missense	Thr265Ile
1059	C-1059-T	orf1ab	486	1	40	missense	Thr265Ile
1389	A-1389-G	orf1ab	159	0.250284	4399	missense	Asn375Ser
1389	A-1389-G	orf1ab	388	0.995648	11258	missense	Asn375Ser
1389	A-1389-G	orf1ab	415	0.946092	371	missense	Asn375Ser
1389	A-1389-G	orf1ab	417	1	248	missense	Asn375Ser
1389	A-1389-G	orf1ab	482	1	324	missense	Asn375Ser
1594	C-1594-T	orf1ab	333	0.301633	1041	synonymous	Ser443Ser
1598	G-1598-T	orf1ab	482	0.323508	4037	missense	Gly445Cys
1636	G-1636-A	orf1ab	415	0.952362	4933	synonymous	Glu457Glu
1636	G-1636-A	orf1ab	417	0.999387	4890	synonymous	Glu457Glu
1636	G-1636-A	orf1ab	482	0.999217	3830	synonymous	Glu457Glu
1942	G-1942-T	orf1ab	124	0.998289	12270	synonymous	Val559Val
1942	G-1942-T	orf1ab	159	0.999127	17188	synonymous	Val559Val
1942	G-1942-T	orf1ab	297	1	2485	synonymous	Val559Val
1942	G-1942-T	orf1ab	333	0.998607	718	synonymous	Val559Val
1942	G-1942-T	orf1ab	388	0.999673	24451	synonymous	Val559Val
1942	G-1942-T	orf1ab	415	0.999222	14134	synonymous	Val559Val
1942	G-1942-T	orf1ab	417	0.999745	15681	synonymous	Val559Val
1942	G-1942-T	orf1ab	482	0.9991	15563	synonymous	Val559Val
1942	G-1942-T	orf1ab	486	1	29	synonymous	Val559Val
2890	G-2890-T	orf1ab	297	0.930364	3906	synonymous	Val875Val
2890	G-2890-T	orf1ab	333	0.962	2500	synonymous	Val875Val
3037	C-3037-T	orf1ab	124	0.999866	44678	synonymous	Phe924Phe
3037	C-3037-T	orf1ab	159	0.999803	50654	synonymous	Phe924Phe
3037	C-3037-T	orf1ab	297	0.999868	7554	synonymous	Phe924Phe
3037	C-3037-T	orf1ab	333	0.999682	3143	synonymous	Phe924Phe
3037	C-3037-T	orf1ab	388	0.999839	105623	synonymous	Phe924Phe
3037	C-3037-T	orf1ab	415	0.99981	52724	synonymous	Phe924Phe
3037	C-3037-T	orf1ab	417	0.999873	47278	synonymous	Phe924Phe
3037	C-3037-T	orf1ab	482	0.999855	41308	synonymous	Phe924Phe
3037	C-3037-T	orf1ab	486	1	34	synonymous	Phe924Phe
3431	G-3431-T	orf1ab	333	0.94281	2413	missense	Val1056Leu
4096	T-4096-C	orf1ab	297	0.928972	1605	synonymous	Thr1277Thr
4096	T-4096-C	orf1ab	333	0.957437	2185	synonymous	Thr1277Thr
4364	A-4364-G	orf1ab	159	0.259593	8887	missense	Ile1367Val
4379	T-4379-G	orf1ab	297	0.929474	1900	missense	Ser1372Ala
4379	T-4379-G	orf1ab	333	0.957483	3575	missense	Ser1372Ala
4379	T-4379-G	orf1ab	388	0.999826	22924	missense	Ser1372Ala
4379	T-4379-G	orf1ab	415	0.999878	8168	missense	Ser1372Ala
4379	T-4379-G	orf1ab	417	0.999457	7371	missense	Ser1372Ala
4379	T-4379-G	orf1ab	482	1	7348	missense	Ser1372Ala
4855	A-4855-G	orf1ab	333	0.963615	3408	synonymous	Arg1530Arg
5391	A-5391-G	orf1ab	124	0.999516	12387	missense	Asn1709Ser
5391	A-5391-G	orf1ab	159	0.998626	4367	missense	Asn1709Ser
5391	A-5391-G	orf1ab	297	1	470	missense	Asn1709Ser
5391	A-5391-G	orf1ab	333	0.999512	2049	missense	Asn1709Ser
5391	A-5391-G	orf1ab	388	0.999622	5292	missense	Asn1709Ser
5391	A-5391-G	orf1ab	415	1	2642	missense	Asn1709Ser
5391	A-5391-G	orf1ab	417	1	2723	missense	Asn1709Ser
5391	A-5391-G	orf1ab	482	1	3475	missense	Asn1709Ser
5648	A-5648-C	orf1ab	388	0.998797	94784	missense	Lys1795Gln
5648	A-5648-C	orf1ab	415	0.990061	31492	missense	Lys1795Gln
5648	A-5648-C	orf1ab	417	0.999499	31915	missense	Lys1795Gln
5648	A-5648-C	orf1ab	482	0.999117	33967	missense	Lys1795Gln
5648	A-5648-C	orf1ab	486	0.97619	42	missense	Lys1795Gln
5832	C-5832-T	orf1ab	482	0.325416	65341	missense	Ser1856Phe
5832	C-5832-T	orf1ab	486	0.365854	82	missense	Ser1856Phe
5917	G-5917-A	orf1ab	333	0.943192	2306	synonymous	Leu1884Leu
7264	T-7264-C	orf1ab	388	0.999598	9955	synonymous	Leu2333Leu
7264	T-7264-C	orf1ab	415	0.989665	4451	synonymous	Leu2333Leu
7264	T-7264-C	orf1ab	417	1	3709	synonymous	Leu2333Leu
7264	T-7264-C	orf1ab	482	0.999554	4483	synonymous	Leu2333Leu
7317	T-7317-C	orf1ab	297	0.895476	641	missense	Phe2351Ser
7317	T-7317-C	orf1ab	333	0.955621	676	missense	Phe2351Ser
8083	G-8083-A	orf1ab	124	0.99682	182367	missense	Met2606Ile
8083	G-8083-A	orf1ab	159	0.9956	167050	missense	Met2606Ile
8083	G-8083-A	orf1ab	297	0.995217	24879	missense	Met2606Ile
8083	G-8083-A	orf1ab	333	0.999194	2482	missense	Met2606Ile
8083	G-8083-A	orf1ab	388	0.995137	277385	missense	Met2606Ile
8083	G-8083-A	orf1ab	415	0.996511	202068	missense	Met2606Ile
8083	G-8083-A	orf1ab	417	0.99608	184941	missense	Met2606Ile
8083	G-8083-A	orf1ab	482	0.996634	157758	missense	Met2606Ile
8083	G-8083-A	orf1ab	486	0.996094	256	missense	Met2606Ile
9085	A-9085-G	orf1ab	124	0.999591	256863	synonymous	Glu2940Glu
9085	A-9085-G	orf1ab	159	0.999573	276665	synonymous	Glu2940Glu
9085	A-9085-G	orf1ab	297	0.999855	34462	synonymous	Glu2940Glu
9085	A-9085-G	orf1ab	333	1	2431	synonymous	Glu2940Glu
9085	A-9085-G	orf1ab	388	0.999805	909547	synonymous	Glu2940Glu
9085	A-9085-G	orf1ab	415	0.999738	342924	synonymous	Glu2940Glu
9085	A-9085-G	orf1ab	417	0.999636	252890	synonymous	Glu2940Glu
9085	A-9085-G	orf1ab	482	0.999586	321179	synonymous	Glu2940Glu
9085	A-9085-G	orf1ab	486	1	535	synonymous	Glu2940Glu
9805	G-9805-A	orf1ab	333	0.93319	464	synonymous	Leu3180Leu
10319	C-10319-T	orf1ab	124	0.999774	39878	missense	Leu3352Phe
10319	C-10319-T	orf1ab	159	0.99983	53067	missense	Leu3352Phe
10319	C-10319-T	orf1ab	297	0.99986	7163	missense	Leu3352Phe
10319	C-10319-T	orf1ab	333	0.99885	3479	missense	Leu3352Phe
10319	C-10319-T	orf1ab	388	0.999783	106194	missense	Leu3352Phe
10319	C-10319-T	orf1ab	415	0.999702	53634	missense	Leu3352Phe
10319	C-10319-T	orf1ab	417	0.999853	40899	missense	Leu3352Phe
10319	C-10319-T	orf1ab	482	0.999431	56223	missense	Leu3352Phe
10319	C-10319-T	orf1ab	486	1	83	missense	Leu3352Phe
11083	G-11083-T	orf1ab	388	0.99818	44496	missense	Leu3606Phe
11083	G-11083-T	orf1ab	415	0.984774	18390	missense	Leu3606Phe
11083	G-11083-T	orf1ab	417	0.999459	18475	missense	Leu3606Phe
11083	G-11083-T	orf1ab	482	0.999296	18471	missense	Leu3606Phe
11083	G-11083-T	orf1ab	486	1	27	missense	Leu3606Phe
11084	T-11084-C	orf1ab	124	0.998908	22894	missense	Tyr3607His
11084	T-11084-C	orf1ab	159	0.999072	25849	missense	Tyr3607His
11084	T-11084-C	orf1ab	297	0.998363	4277	missense	Tyr3607His
11084	T-11084-C	orf1ab	333	0.998496	2660	missense	Tyr3607His
11084	T-11084-C	orf1ab	388	0.963088	47112	missense	Tyr3607His
11084	T-11084-C	orf1ab	415	0.949314	19394	missense	Tyr3607His
11084	T-11084-C	orf1ab	417	0.950653	19515	missense	Tyr3607His
11084	T-11084-C	orf1ab	482	0.950117	19586	missense	Tyr3607His
11084	T-11084-C	orf1ab	486	0.925926	27	missense	Tyr3607His
11763	A-11763-G	orf1ab	388	0.273514	1850	missense	Asn3833Ser
12569	G-12569-A	orf1ab	159	0.257659	63165	missense	Val4102Ile
12569	G-12569-A	orf1ab	297	0.914856	7822	missense	Val4102Ile
12569	G-12569-A	orf1ab	333	0.950568	4754	missense	Val4102Ile
12569	G-12569-A	orf1ab	388	0.998356	147178	missense	Val4102Ile
12569	G-12569-A	orf1ab	415	0.99968	62528	missense	Val4102Ile
12569	G-12569-A	orf1ab	417	0.999868	53109	missense	Val4102Ile
12569	G-12569-A	orf1ab	482	0.99972	64270	missense	Val4102Ile
12569	G-12569-A	orf1ab	486	1	58	missense	Val4102Ile
14408	C-14408-T	orf1ab	124	0.999639	11073	synonymous	Leu4715Leu
14408	C-14408-T	orf1ab	159	0.999696	9870	synonymous	Leu4715Leu
14408	C-14408-T	orf1ab	297	0.998991	1982	synonymous	Leu4715Leu
14408	C-14408-T	orf1ab	333	1	2667	synonymous	Leu4715Leu
14408	C-14408-T	orf1ab	388	0.999673	21390	synonymous	Leu4715Leu
14408	C-14408-T	orf1ab	415	0.999725	10904	synonymous	Leu4715Leu
14408	C-14408-T	orf1ab	417	0.999886	8793	synonymous	Leu4715Leu
14408	C-14408-T	orf1ab	482	0.999101	8902	synonymous	Leu4715Leu
14805	C-14805-T	orf1ab	124	0.999639	16635	missense	Thr4847Ile
14805	C-14805-T	orf1ab	159	0.999747	3954	missense	Thr4847Ile
14805	C-14805-T	orf1ab	297	0.99889	1802	missense	Thr4847Ile
14805	C-14805-T	orf1ab	333	1	2471	missense	Thr4847Ile
14805	C-14805-T	orf1ab	388	1	1890	missense	Thr4847Ile
14805	C-14805-T	orf1ab	415	1	5055	missense	Thr4847Ile
14805	C-14805-T	orf1ab	417	0.99943	8770	missense	Thr4847Ile
14805	C-14805-T	orf1ab	482	1	1805	missense	Thr4847Ile
15814	G-15814-A	orf1ab	297	0.913315	6714	missense	Met5183Ile
15814	G-15814-A	orf1ab	333	0.942682	2617	missense	Met5183Ile
16376	C-16376-T	orf1ab	388	0.999625	42623	missense	Arg5371Cys
16376	C-16376-T	orf1ab	415	0.987932	26350	missense	Arg5371Cys
16376	C-16376-T	orf1ab	417	0.999529	23336	missense	Arg5371Cys
16376	C-16376-T	orf1ab	482	0.99959	21949	missense	Arg5371Cys
16376	C-16376-T	orf1ab	486	1	34	missense	Arg5371Cys
16621	A-16621-G	orf1ab	388	0.998593	46194	synonymous	Lys5452Lys
16621	A-16621-G	orf1ab	415	0.989313	21709	synonymous	Lys5452Lys
16621	A-16621-G	orf1ab	417	0.999831	23676	synonymous	Lys5452Lys
16621	A-16621-G	orf1ab	482	0.999907	21587	synonymous	Lys5452Lys
16621	A-16621-G	orf1ab	486	1	24	synonymous	Lys5452Lys
16824	A-16824-T	orf1ab	333	0.268415	4385	missense	Glu5520Val
16917	G-16917-T	orf1ab	297	0.925651	12374	stop_lost	Ter5551Leuext*?
16917	G-16917-T	orf1ab	333	0.959576	7743	stop_lost	Ter5551Leuext*?
17940	A-17940-T	orf1ab	297	0.923729	1888	missense	Gln5892Leu
17940	A-17940-T	orf1ab	333	0.961187	438	missense	Gln5892Leu
18032	C-18032-A	orf1ab	333	0.942346	1509	missense	Leu5923Ile
18424	A-18424-G	orf1ab	124	0.999751	249485	synonymous	Leu6053Leu
18424	A-18424-G	orf1ab	159	0.999808	302764	synonymous	Leu6053Leu
18424	A-18424-G	orf1ab	297	0.999747	39550	synonymous	Leu6053Leu
18424	A-18424-G	orf1ab	333	1	2967	synonymous	Leu6053Leu
18424	A-18424-G	orf1ab	388	0.999844	783417	synonymous	Leu6053Leu
18424	A-18424-G	orf1ab	415	0.999803	359795	synonymous	Leu6053Leu
18424	A-18424-G	orf1ab	417	0.999817	300711	synonymous	Leu6053Leu
18424	A-18424-G	orf1ab	482	0.999701	323908	synonymous	Leu6053Leu
18424	A-18424-G	orf1ab	486	1	508	synonymous	Leu6053Leu
18555	C-18555-T	orf1ab	297	0.909204	20144	missense	Thr6097Ile
18555	C-18555-T	orf1ab	333	0.95766	2598	missense	Thr6097Ile
19610	C-19610-T	orf1ab	297	0.913869	1370	stop_gained	Gln6449*
19610	C-19610-T	orf1ab	333	0.911321	1060	stop_gained	Gln6449*
19656	G-19656-T	orf1ab	297	0.923389	2715	missense	Arg6464Met
19656	G-19656-T	orf1ab	333	0.943842	1567	missense	Arg6464Met
19983	C-19983-T	orf1ab	333	0.958678	726	missense	Ser6573Phe
20952	A-20952-G	orf1ab	297	0.768828	2868	missense	Gln6896Arg
21013	C-21013-T	orf1ab	297	0.907922	2878	synonymous	Tyr6916Tyr
21013	C-21013-T	orf1ab	333	0.936364	3190	synonymous	Tyr6916Tyr
21304	C-21304-T	orf1ab	124	0.998839	6890	synonymous	His7013His
21304	CG-21304-TA	orf1ab	159	0.99705	2373	missense	Ala7014Thr
21304	C-21304-T	orf1ab	297	1	192	synonymous	His7013His
21304	C-21304-T	orf1ab	333	1	1546	synonymous	His7013His
21304	C-21304-T	orf1ab	388	0.996899	5160	synonymous	His7013His
21304	C-21304-T	orf1ab	415	0.998154	3251	synonymous	His7013His
21304	C-21304-T	orf1ab	417	0.999145	3510	synonymous	His7013His
21304	C-21304-T	orf1ab	482	0.996121	2320	synonymous	His7013His
21588	C-21588-T	S	159	0.25254	45870	missense	Pro9Leu
21617	A-21617-G	S	388	0.999821	89422	missense	Thr19Ala
21617	A-21617-G	S	415	0.988452	31780	missense	Thr19Ala
21617	A-21617-G	S	417	0.999623	31797	missense	Thr19Ala
21617	A-21617-G	S	482	0.999204	31401	missense	Thr19Ala
21617	A-21617-G	S	486	1	43	missense	Thr19Ala
21618	C-21618-A	S	124	0.620394	25321	missense	Thr19Lys
21618	C-21618-T	S	297	0.958926	4358	missense	Thr19Ile
21618	C-21618-T	S	333	0.958723	1284	missense	Thr19Ile
21624	G-21624-C	S	297	0.254604	4344	missense	Arg21Thr
21747	TTACTTGGTTCCATGCTATACATGTCTCTGGGACCAATGG-21747-T	S	159	0.311783	8368	conservative_inframe_deletion	Tr4_Thr76del
21981	TTTTGGGTGTTTA-21981-T	S	124	0.702703	74	disruptive_inframe_deletion	Leu141_Tyr144del
21981	TTTTGGGTGTTTA-21981-T	S	333	0.646322	639	disruptive_inframe_deletion	Leu141_Tyr144del
21981	TTTTGGGTGTTTA-21981-T	S	388	0.903604	1193	disruptive_inframe_deletion	Leu141_Tyr144del
21981	TTTTGGGTGTTTA-21981-T	S	415	0.857143	42	disruptive_inframe_deletion	Leu141_Tyr144del
21981	TTTTGGGTGTTTA-21981-T	S	417	0.849057	53	disruptive_inframe_deletion	Leu141_Tyr144del
21981	TTTTGGGTGTTTA-21981-T	S	482	1	60	disruptive_inframe_deletion	Leu141_Tyr144del
22016	T-22016-C	S	388	1	1147	missense	Tr52Arg
22016	T-22016-C	S	415	1	47	missense	Tr52Arg
22016	T-22016-C	S	417	1	67	missense	Tr52Arg
22016	T-22016-C	S	482	1	74	missense	Tr52Arg
22092	T-22092-C	S	124	0.636364	66	missense	Met177Thr
22098	T-22098-C	S	388	0.679929	1131	missense	Leu179Pro
22205	G-22205-C	S	297	0.912353	7804	missense	As15His
22205	G-22205-C	S	388	0.999758	248360	missense	As15His
22205	G-22205-C	S	415	0.999781	73110	missense	As15His
22205	G-22205-C	S	417	0.999609	51146	missense	As15His
22205	G-22205-C	S	482	0.999673	73468	missense	As15His
22205	G-22205-C	S	486	1	127	missense	As15His
22249	G-22249-T	S	124	0.999697	105591	missense	Leu229Phe
22249	G-22249-T	S	159	0.99959	114497	missense	Leu229Phe
22249	G-22249-T	S	297	0.999612	7733	missense	Leu229Phe
22249	G-22249-T	S	388	0.999618	476662	missense	Leu229Phe
22249	G-22249-T	S	415	0.999611	138844	missense	Leu229Phe
22249	G-22249-T	S	417	0.999654	98223	missense	Leu229Phe
22249	G-22249-T	S	482	0.999384	139637	missense	Leu229Phe
22249	G-22249-T	S	486	1	251	missense	Leu229Phe
23012	GA-23012-AC	S	297	0.913755	2748	missense	Glu484Thr
23012	GA-23012-AC	S	333	0.955414	314	missense	Glu484Thr
23013	A-23013-C	S	124	0.999606	27903	missense	Glu484Ala
23013	A-23013-C	S	159	0.999669	27168	missense	Glu484Ala
23013	A-23013-C	S	388	0.999606	27931	missense	Glu484Ala
23013	A-23013-C	S	415	0.999798	29749	missense	Glu484Ala
23013	A-23013-C	S	417	0.999761	29294	missense	Glu484Ala
23013	A-23013-C	S	482	0.999389	26190	missense	Glu484Ala
23403	A-23403-G	S	124	0.99964	41645	missense	As14Gly
23403	A-23403-G	S	159	0.999836	30516	missense	As14Gly
23403	A-23403-G	S	297	1	5960	missense	As14Gly
23403	A-23403-G	S	333	1	2570	missense	As14Gly
23403	A-23403-G	S	388	0.999689	57828	missense	As14Gly
23403	A-23403-G	S	415	0.999505	32307	missense	As14Gly
23403	A-23403-G	S	417	0.999905	31669	missense	As14Gly
23403	A-23403-G	S	482	0.999308	30356	missense	As14Gly
23403	A-23403-G	S	486	1	24	missense	As14Gly
23593	G-23593-T	S	124	0.989189	81304	missense	Gln677His
23593	G-23593-T	S	159	0.989699	52808	missense	Gln677His
23593	G-23593-T	S	297	0.999755	8166	missense	Gln677His
23593	G-23593-T	S	333	1	2815	missense	Gln677His
23593	G-23593-T	S	388	0.991231	70479	missense	Gln677His
23593	G-23593-T	S	415	0.989843	62324	missense	Gln677His
23593	G-23593-T	S	417	0.989351	66206	missense	Gln677His
23593	G-23593-T	S	482	0.989932	46783	missense	Gln677His
23593	G-23593-T	S	486	0.988095	84	missense	Gln677His
23991	C-23991-T	S	297	0.772557	3746	missense	Ser810Leu
24353	A-24353-G	S	482	0.999604	17665	missense	Ile931Val
24353	A-24353-G	S	486	1	64	missense	Ile931Val
24368	G-24368-C	S	333	0.95266	2049	missense	As36His
24368	G-24368-C	S	415	0.999255	26858	missense	As36His
24368	G-24368-C	S	417	0.999262	27099	missense	As36His
24368	G-24368-C	S	482	0.999265	17689	missense	As36His
24368	G-24368-C	S	486	1	64	missense	As36His
24912	C-24912-T	S	388	0.99955	26666	missense	Thr1117Ile
24912	C-24912-T	S	415	0.982302	6272	missense	Thr1117Ile
24912	C-24912-T	S	417	0.999788	9432	missense	Thr1117Ile
24912	C-24912-T	S	482	0.999261	8119	missense	Thr1117Ile
25460	C-25460-T	ORF3a	124	0.999101	8901	missense	Ala23Val
25460	C-25460-T	ORF3a	159	0.999471	7557	missense	Ala23Val
25460	C-25460-T	ORF3a	297	1	1023	missense	Ala23Val
25460	C-25460-T	ORF3a	333	1	2863	missense	Ala23Val
25460	C-25460-T	ORF3a	388	0.999576	21242	missense	Ala23Val
25460	C-25460-T	ORF3a	415	0.998104	5274	missense	Ala23Val
25460	C-25460-T	ORF3a	417	0.999606	7612	missense	Ala23Val
25460	C-25460-T	ORF3a	482	0.998781	6564	missense	Ala23Val
25563	G-25563-T	ORF3a	124	0.999608	10213	missense	Gln57His
25563	G-25563-T	ORF3a	159	0.999766	8565	missense	Gln57His
25563	G-25563-T	ORF3a	297	1	2035	missense	Gln57His
25563	G-25563-T	ORF3a	333	0.995701	2326	missense	Gln57His
25563	G-25563-T	ORF3a	388	0.999836	24318	missense	Gln57His
25563	G-25563-T	ORF3a	415	1	6120	missense	Gln57His
25563	G-25563-T	ORF3a	417	0.999306	8650	missense	Gln57His
25563	G-25563-T	ORF3a	482	0.999598	7460	missense	Gln57His
25563	G-25563-T	ORF3a	486	1	24	missense	Gln57His
25650	G-25650-T	ORF3a	297	0.392614	1029	missense	Leu86Phe
25907	G-25907-T	ORF3a	124	0.999825	22814	missense	Gly172Val
25907	G-25907-T	ORF3a	159	0.999778	18010	missense	Gly172Val
25907	G-25907-T	ORF3a	297	1	1524	missense	Gly172Val
25907	G-25907-T	ORF3a	333	0.993193	1616	missense	Gly172Val
25907	G-25907-T	ORF3a	388	0.999847	52211	missense	Gly172Val
25907	G-25907-T	ORF3a	415	0.999808	20813	missense	Gly172Val
25907	G-25907-T	ORF3a	417	0.999765	17016	missense	Gly172Val
25907	G-25907-T	ORF3a	482	0.999788	18854	missense	Gly172Val
25907	G-25907-T	ORF3a	486	1	37	missense	Gly172Val
26151	C-26151-A	ORF3a	333	0.930347	4465	synonymous	Ser253Ser
26272	G-26272-A	E	159	0.282987	20743	missense	Gly10Ser
26313	C-26313-A	E	159	0.441979	34160	missense	Phe23Leu
26333	C-26333-T	E	124	0.999694	42472	missense	Thr30Ile
26333	C-26333-T	E	159	0.747447	34171	missense	Thr30Ile
27323	C-27323-T	ORF6	297	0.737805	2624	missense	Ser41Phe
27513	C-27513-T	ORF7a	297	0.906417	2244	synonymous	Tyr40Tyr
27513	C-27513-T	ORF7a	333	0.957258	1240	synonymous	Tyr40Tyr
27513	C-27513-T	ORF7a	388	0.999595	96358	synonymous	Tyr40Tyr
27513	C-27513-T	ORF7a	415	0.999164	15553	synonymous	Tyr40Tyr
27513	C-27513-T	ORF7a	417	0.999611	15422	synonymous	Tyr40Tyr
27513	C-27513-T	ORF7a	482	0.999486	17525	synonymous	Tyr40Tyr
27513	C-27513-T	ORF7a	486	1	57	synonymous	Tyr40Tyr
27552	A-27552-G	ORF7a	297	0.935275	618	synonymous	Lys53Lys
27552	A-27552-G	ORF7a	333	0.954604	1542	synonymous	Lys53Lys
27807	C-27807-T	ORF8	333	0.960497	886	upstream_gene	NA
27876	TG-27876-T	ORF8	388	0.997072	146499	upstream_gene	NA
27876	TG-27876-T	ORF8	415	0.996596	32904	upstream_gene	NA
27876	TG-27876-T	ORF8	417	0.998692	29820	upstream_gene	NA
27876	TG-27876-T	ORF8	482	0.999222	37263	upstream_gene	NA
27876	TG-27876-T	ORF8	486	1	168	upstream_gene	NA
27877	G-27877-T	ORF8	388	0.304688	384	upstream_gene	NA
27877	G-27877-T	ORF8	415	0.66	100	upstream_gene	NA
27877	G-27877-T	ORF8	417	0.806452	31	upstream_gene	NA
27883	C-27883-CAT	ORF8	333	0.481183	372	upstream_gene	NA
27964	C-27964-T	ORF8	124	0.999729	22142	missense	Ser24Leu
27964	C-27964-T	ORF8	159	0.999778	49543	missense	Ser24Leu
27964	C-27964-T	ORF8	297	1	2141	missense	Ser24Leu
27964	C-27964-T	ORF8	333	1	140	missense	Ser24Leu
27964	C-27964-T	ORF8	388	0.999908	163037	missense	Ser24Leu
27964	C-27964-T	ORF8	415	0.999696	32884	missense	Ser24Leu
27964	C-27964-T	ORF8	417	0.999735	30237	missense	Ser24Leu
27964	C-27964-T	ORF8	482	0.999681	37577	missense	Ser24Leu
27964	C-27964-T	ORF8	486	1	172	missense	Ser24Leu
28250	T-28250-TG	ORF8	388	0.990264	411550	frameshift	Phe120fs
28250	T-28250-TG	ORF8	415	0.989569	92418	frameshift	Phe120fs
28250	T-28250-TG	ORF8	417	0.991831	65244	frameshift	Phe120fs
28250	T-28250-TG	ORF8	482	0.989976	103048	frameshift	Phe120fs
28250	T-28250-TG	ORF8	486	0.986486	370	frameshift	Phe120fs
28253	CA-28253-C	ORF8	388	0.993812	409495	frameshift	Ile121fs
28253	CA-28253-C	ORF8	415	0.993366	91952	frameshift	Ile121fs
28253	CA-28253-C	ORF8	417	0.995227	64944	frameshift	Ile121fs
28253	CA-28253-C	ORF8	482	0.99494	102576	frameshift	Ile121fs
28253	CA-28253-C	ORF8	486	0.98913	368	frameshift	Ile121fs
28254	A-28254-C	ORF8	388	0.886326	1821	missense	Ile121Leu
28254	A-28254-C	ORF8	415	0.85782	422	missense	Ile121Leu
28254	A-28254-C	ORF8	417	0.902062	194	missense	Ile121Leu
28254	A-28254-C	ORF8	482	0.859944	357	missense	Ile121Leu
28271	A-28271-T	N	388	0.999293	401428	upstream_gene	NA
28271	A-28271-T	N	415	0.998912	89185	upstream_gene	NA
28271	A-28271-T	N	417	0.999274	63371	upstream_gene	NA
28271	A-28271-T	N	482	0.999064	99322	upstream_gene	NA
28271	A-28271-T	N	486	1	373	upstream_gene	NA
28472	C-28472-T	N	124	0.999251	17367	missense	Pro67Ser
28472	C-28472-T	N	159	0.99975	32008	missense	Pro67Ser
28472	C-28472-T	N	297	1	2603	missense	Pro67Ser
28472	C-28472-T	N	333	1	2607	missense	Pro67Ser
28472	C-28472-T	N	388	0.999555	71875	missense	Pro67Ser
28472	C-28472-T	N	415	0.999816	16275	missense	Pro67Ser
28472	C-28472-T	N	417	0.999434	17666	missense	Pro67Ser
28472	C-28472-T	N	482	0.999701	20069	missense	Pro67Ser
28472	C-28472-T	N	486	1	78	missense	Pro67Ser
28486	C-28486-T	N	333	0.963388	2704	synonymous	Gly71Gly
28560	G-28560-T	N	388	0.493599	190997	missense	Gly96Val
28565	G-28565-A	N	297	0.905168	8204	missense	As8Asn
28565	G-28565-A	N	333	0.955113	3364	missense	As8Asn
28869	C-28869-T	N	124	0.999656	34910	missense	Pro199Leu
28869	C-28869-T	N	159	0.999587	62952	missense	Pro199Leu
28869	C-28869-T	N	297	0.999177	6077	missense	Pro199Leu
28869	C-28869-T	N	333	1	652	missense	Pro199Leu
28869	C-28869-T	N	388	0.999603	188760	missense	Pro199Leu
28869	C-28869-T	N	415	0.99946	51830	missense	Pro199Leu
28869	C-28869-T	N	417	0.999563	41211	missense	Pro199Leu
28869	C-28869-T	N	482	0.999422	55408	missense	Pro199Leu
28869	C-28869-T	N	486	1	196	missense	Pro199Leu
29052	A-29052-T	N	297	0.403893	822	missense	Gln260Leu
29402	G-29402-T	N	124	0.99966	41144	missense	As77Tyr
29402	G-29402-T	N	159	0.999914	69638	missense	As77Tyr
29402	G-29402-T	N	297	0.999297	4266	missense	As77Tyr
29402	G-29402-T	N	333	1	2493	missense	As77Tyr
29402	G-29402-T	N	388	0.999804	229185	missense	As77Tyr
29402	G-29402-T	N	415	0.999879	57891	missense	As77Tyr
29402	G-29402-T	N	417	0.999812	42460	missense	As77Tyr
29402	G-29402-T	N	482	0.999877	65120	missense	As77Tyr
29402	G-29402-T	N	486	1	287	missense	As77Tyr
29421	C-29421-T	N	297	0.90445	4270	missense	Pro383Leu
29421	C-29421-T	N	333	0.94281	3025	missense	Pro383Leu
29446	T-29446-C	N	333	0.930711	3305	synonymous	Thr391Thr
29518	C-29518-T	N	297	0.250259	1930	synonymous	As15Asp
29769	C-29769-T	S	297	0.775092	1903	downstream_gene	NA
